# Supplementary material for: Immunohistochemical Analysis of Mastocyte Inflammation: A Comparative Study of COPD Associated with Tobacco Smoking and Wood Smoke Exposure
Source: Biomedicines. 2025 Jun 30;13(7):1593. doi: 10.3390/biomedicines13071593 (PMC12292312; doi:10.3390/biomedicines13071593)
Supplement: Supplementary file 1 [file biomedicines-13-01593-s001.zip]

Archive with 1 entries (1 files):
- biomedicines-3645993-supplementary.pdf
